# Supplementary material for: Brussels Chicory Enhances Exhaustive Aerobic Exercise Performance and Post-Exercise Recovery, Possibly Through Promotion of Lactate Oxidation: A Pilot Randomized, Single-Blind, Placebo-Controlled, Two-Way Crossover Study
Source: Nutrients. 2025 Jan 20;17(2):365. doi: 10.3390/nu17020365 (PMC11769108; doi:10.3390/nu17020365)
Supplement: Supplementary file 1 [file nutrients-17-00365-s001.zip]

Archive with 1 entries (1 files):
- nutrients-3430270-supplementary.pdf
